# Supplementary material for: Phenotypical Characterization of C9ALS Patients from the Emilia Romagna Registry of ALS: A Retrospective Case–Control Study
Source: Genes (Basel). 2025 Mar 4;16(3):309. doi: 10.3390/genes16030309 (PMC11942173; doi:10.3390/genes16030309)
Supplement: Supplementary file 1 [file genes-16-00309-s001.zip]

Archive with 1 entries (1 files):
- genes-3477927-supplementary.pdf
